# Supplementary material for: Host and symbiont genetic contributions to fitness in a Trichogramma–Wolbachia symbiosis
Source: PeerJ. 2018 Apr 19;6:e4655. doi: 10.7717/peerj.4655 (PMC5911386; doi:10.7717/peerj.4655)
Supplement: Supplemental Information 1 — The experimental results for replicates and treatments used for all measured variables are presented. [file peerj-06-4655-s001.csv]

Host	Wolb	NO	TotalP	TotalF	TotalOff
T1	W2	N	14	12	12
T1	W2	N	44	35	40
T1	W2	N	15	14	14
T1	W2	N	60	33	49
T1	W2	N	39	26	33
T1	W2	N	25	19	21
T1	W2	N	47	33	42
T1	W2	N	31	20	24
T1	W2	N	26	17	24
T1	W2	N	16	13	14
T1	W2	N	53	23	47
T1	W2	N	15	8	13
T1	W2	N	34	18	26
T1	W2	N	35	30	35
T1	W2	N	40	25	34
T1	W2	N	49	23	42
T1	W2	N	16	11	13
T1	W2	N	9	10	10
T1	W2	N	17	14	14
T1	W2	N	25	18	21
T1	W2	N	20	15	17
T1	W2	N	42	33	39
T1	W2	N	42	36	37
T1	W2	N	47	21	42
T1	W3	N	39	26	34
T1	W3	N	26	17	24
T1	W3	N	35	24	32
T1	W3	N	45	26	41
T1	W3	N	25	20	24
T1	W3	N	32	12	29
T1	W3	N	12	8	11
T1	W3	N	42	19	34
T1	W3	N	22	13	19
T1	W3	N	79	38	70
T1	W3	N	20	13	18
T1	W3	N	50	29	41
T1	W3	N	59	25	54
T1	W3	N	60	38	53
T1	W3	N	49	27	40
T1	W3	N	62	47	56
T1	W3	N	58	35	49
T1	W3	N	66	32	55
T1	W3	N	11	12	12
T1	W3	N	54	27	48
T1	W3	N	39	18	36
T1	W3	N	33	19	27
T1	W3	N	35	20	24
T1	W3	N	29	22	27
T1	W3	N	69	24	56
T1	W3	N	42	23	37
T1	W3	N	29	11	24
T1	W3	N	32	19	26
T1	W3	N	25	21	24
T1	W3	N	33	18	22
T1	W3	N	25	12	22
T1	W4	N	37	29	30
T1	W4	N	14	13	13
T1	W4	N	60	34	50
T1	W4	N	64	45	49
T1	W4	N	38	30	34
T1	W4	N	36	28	30
T1	W4	N	44	15.5	38
T1	W4	N	20	18	18
T1	W4	N	43	31	38
T1	W4	N	56	43	50
T1	W4	N	42	26	36
T1	W4	N	29	15	21
T1	W4	N	26	20	22
T1	W4	N	10	11	11
T1	W4	N	33	22	29
T1	W4	N	59	32	57
T1	W4	N	34	20	29
T1	W4	N	37	25	28
T1	W4	N	50	38	48
T1	W4	N	18	10	17
T1	W4	N	40	28	39
T1	W4	N	47	32	43
T1	W4	N	18	5	13
T1	W4	N	13	8	10
T1	W4	N	38	26	34
T1	W4	N	25	19	19
T1	W4	N	59	24	53
T1	W4	N	34	25	30
T1	W4	N	42	28	40
T1	W4	N	34	23	31
T2	W1	N	50	30	41
T2	W1	N	82	48	74
T2	W1	N	35	16	30
T2	W1	N	68	30	60
T2	W1	N	54	24	45
T2	W1	N	52	30	44
T2	W1	N	45	30	32
T2	W1	N	62	37	51
T2	W1	N	24	14	18
T2	W1	N	65	44	58
T2	W1	N	39	26	35
T2	W1	N	35	28	31
T2	W1	N	74	37	61
T2	W1	N	46	32	40
T2	W1	N	34	23	27
T2	W1	N	59	36	51
T2	W1	N	11	11	11
T2	W1	N	49	35	43
T2	W1	N	41	32	33
T2	W1	N	57	38	48
T2	W1	N	89	55	69
T2	W1	N	42	25	34
T2	W1	N	43	23	35
T2	W1	N	58	41	52
T2	W1	N	61	21	54
T2	W1	N	48	26	46
T2	W1	N	69	43	54
T2	W1	N	38	26	34
T2	W1	N	61	38	53
T2	W1	N	63	32	49
T2	W1	N	30	26	30
T2	W1	N	50	36	42
T2	W1	N	34	16	27
T2	W3	N	26	23	24
T2	W3	N	54	43	49
T2	W3	N	43	32	36
T2	W3	N	44	33	39
T2	W3	N	42	34	36
T2	W3	N	64	42	56
T2	W3	N	71	50	61
T2	W3	N	48	31	43
T2	W3	N	62	43	55
T2	W3	N	68	44	57
T2	W3	N	47	32	43
T2	W3	N	42	31	34
T2	W3	N	58	33	44
T2	W3	N	54	25	46
T2	W3	N	32	24	27
T2	W3	N	48	35	39
T2	W3	N	55	37	46
T2	W3	N	24	24	24
T2	W3	N	39	33	35
T2	W3	N	40	32	39
T2	W3	N	59	44	52
T2	W3	N	66	49.5	56
T2	W3	N	57	39	50
T2	W3	N	71	56	60
T2	W3	N	67	43	55
T2	W3	N	54	41	45
T2	W3	N	53	36	41
T2	W3	N	78	46.5	60
T2	W3	N	40	32	37
T2	W3	N	63	54	55
T2	W3	N	67	48	60
T2	W3	N	66	39	59
T2	W3	N	37	25	31
T2	W4	N	59	50	56
T2	W4	N	73	46	53
T2	W4	N	75	56	60
T2	W4	N	56	39	45
T2	W4	N	59	40	50
T2	W4	N	68	56	61
T2	W4	N	68	51	60
T2	W4	N	57	44	46
T2	W4	N	12	9	10
T2	W4	N	48	37	44
T2	W4	N	28	25	27
T2	W4	N	58	45	50
T2	W4	N	20	19	19
T2	W4	N	65	57	60
T2	W4	N	67	45	55
T2	W4	N	41	31	37
T2	W4	N	61	46	50
T2	W4	N	39	29	35
T2	W4	N	63	43	53
T2	W4	N	59	32	51
T2	W4	N	23	21	21
T2	W4	N	67	49	64
T2	W4	N	25	24	24
T2	W4	N	42	38	39
T2	W4	N	71	58	66
T2	W4	N	56	44	48
T2	W4	N	41	38	39
T2	W4	N	46	40	41
T2	W4	N	34	24	29
T2	W4	N	41	34	35
T2	W4	N	48	41	44
T2	W4	N	82	61	73
T2	W4	N	46	32	37
T3	W1	N	54	38	45
T3	W1	N	26	15	23
T3	W1	N	86	51	65
T3	W1	N	48	31	36
T3	W1	N	48	31	37
T3	W1	N	54	31	43
T3	W1	N	63	44	47
T3	W1	N	86	56	75
T3	W1	N	42	35	35
T3	W1	N	42	29	37
T3	W1	N	69	33.5	58
T3	W1	N	64	35	53
T3	W1	N	73	55	61
T3	W1	N	60	33	50
T3	W1	N	48	27	42
T3	W1	N	86	36	70
T3	W1	N	74	49	60
T3	W1	N	34	21	27
T3	W1	N	69	46	55
T3	W1	N	61	38	41
T3	W1	N	78	36	70
T3	W1	N	51	26	47
T3	W1	N	61	32	50
T3	W1	N	70	44	55
T3	W1	N	68	33	59
T3	W1	N	86	52	70
T3	W1	N	29	26	26
T3	W1	N	63	40	51
T3	W1	N	18	15	15
T3	W1	N	96	60	78
T3	W2	N	69	48	57
T3	W2	N	66	41	53
T3	W2	N	60	36	49
T3	W2	N	85	47	66
T3	W2	N	62	46	47
T3	W2	N	61	44	52
T3	W2	N	80	35	65
T3	W2	N	59	41	51
T3	W2	N	79	41	68
T3	W2	N	47	31	41
T3	W2	N	71	45	59
T3	W2	N	81	40	70
T3	W2	N	67	41	62
T3	W2	N	48	40	45
T3	W2	N	78	56	64
T3	W2	N	62	47	51
T3	W2	N	14	11	12
T3	W2	N	85	55	72
T3	W2	N	78	48	70
T3	W2	N	20	17	17
T3	W2	N	49	36	39
T3	W2	N	70	52	54
T3	W2	N	48	37	39
T3	W2	N	87	45	70
T3	W2	N	12	12	12
T3	W2	N	35	29	31
T3	W2	N	40	28	29
T3	W2	N	44	28	41
T3	W2	N	72	31	62
T3	W2	N	59	40	50
T3	W2	N	94	57	81
T3	W4	N	70	47	53
T3	W4	N	63	46	52
T3	W4	N	66	42	46
T3	W4	N	37	29	29
T3	W4	N	39	24	30
T3	W4	N	48	28	36
T3	W4	N	67	47	56
T3	W4	N	46	38	40
T3	W4	N	61	49	53
T3	W4	N	11	10	10
T3	W4	N	58	47	49
T3	W4	N	82	49	61
T3	W4	N	65	49	54
T3	W4	N	81	40	55
T3	W4	N	59	39	49
T3	W4	N	36	26	30
T3	W4	N	21	16	16
T3	W4	N	52	39	46
T3	W4	N	43	30	33
T3	W4	N	79	47	62
T3	W4	N	93	52	62
T3	W4	N	50	40	41
T3	W4	N	81	64	69
T3	W4	N	36	22	24
T3	W4	N	40	30	33
T3	W4	N	24	21	21
T3	W4	N	77	47	64
T3	W4	N	60	44	51
T3	W4	N	32	28	28
T3	W4	N	38	29	29
T3	W4	N	28	20	23
T3	W4	N	75	56	62
T3	W4	N	51	39	42
T3	W4	N	97	59	72
T4	W1	N	33	21	30
T4	W1	N	56	36	44
T4	W1	N	39	28	32
T4	W1	N	35	23	29
T4	W1	N	27	24	24
T4	W1	N	28	21	22
T4	W1	N	33	27	29
T4	W1	N	41	32	37
T4	W1	N	31	23	23
T4	W1	N	25	22	24
T4	W1	N	29	22	23
T4	W1	N	22	18	18
T4	W1	N	36	30	34
T4	W1	N	21	17	19
T4	W1	N	36	26	29
T4	W1	N	55	31	54
T4	W1	N	41	29	32
T4	W1	N	35	22	33
T4	W1	N	22	16	21
T4	W1	N	34	28	29
T4	W1	N	48	31	40
T4	W1	N	31	28	29
T4	W1	N	33	22	29
T4	W1	N	26	20	23
T4	W1	N	36	32	33
T4	W1	N	22	10	20
T4	W1	N	48	31	39
T4	W1	N	30	22	26
T4	W1	N	52	38	42
T4	W1	N	21	16	21
T4	W1	N	24	20	21
T4	W2	N	42	32	35
T4	W2	N	24	17	21
T4	W2	N	34	22	28
T4	W2	N	42	33	34
T4	W2	N	27	21	24
T4	W2	N	28	22	23
T4	W2	N	42	23	35
T4	W2	N	45	35	37
T4	W2	N	34	28	31
T4	W2	N	46	31	33
T4	W2	N	36	29	31
T4	W2	N	31	26	28
T4	W2	N	25	20	22
T4	W2	N	46	33	38
T4	W2	N	33	26	27
T4	W2	N	16	13	13
T4	W2	N	17	13	14
T4	W2	N	31	21	24
T4	W2	N	19	12	13
T4	W2	N	18	14	16
T4	W2	N	31	28	29
T4	W2	N	31	19	25
T4	W2	N	34	28	30
T4	W2	N	42	35	38
T4	W2	N	48	35	38
T4	W2	N	25	19	19
T4	W2	N	42	29	32
T4	W3	N	51	23	43
T4	W3	N	33	19	19
T4	W3	N	54	32	41
T4	W3	N	41	25	35
T4	W3	N	16	9	14
T4	W3	N	37	23	29
T4	W3	N	22	11	12
T4	W3	N	68	27	60
T4	W3	N	78	50	71
T4	W3	N	47	21	37
T4	W3	N	14	12	13
T4	W3	N	35	20	30
T4	W3	N	45	30	39
T4	W3	N	21	15	19
T4	W3	N	13	13	14
T4	W3	N	25	12	20
T4	W3	N	47	37	39
T4	W3	N	27	21	24
T4	W3	N	47	20	36
T4	W3	N	25	17	22
T4	W3	N	30	16	26
T4	W3	N	40	21	25
T4	W3	N	56	30	48
T4	W3	N	41	28	36
T4	W3	N	40	16	37
T4	W3	N	37	26	27
T4	W3	N	21	15	18
T4	W3	N	14	10	12
T4	W3	N	51	25	44
T4	W3	N	29	25	27
T1	W1	O	62	41	55
T1	W1	O	46	24	33
T1	W1	O	23	17	22
T1	W1	O	42	26	36
T1	W1	O	73	33	63
T1	W1	O	60	22	51
T1	W1	O	41	24	32
T1	W1	O	47	30	41
T1	W1	O	45	32	39
T1	W1	O	63	30	53
T1	W1	O	65	38	55
T1	W1	O	31	20	25
T1	W1	O	22	17	22
T1	W1	O	66	31	63
T1	W1	O	70	41	66
T1	W1	O	33	23	30
T1	W1	O	60	31	47
T1	W1	O	43	19	35
T1	W1	O	41	22	35
T1	W1	O	14	13	15
T1	W1	O	80	34	75
T1	W1	O	19	12	19
T1	W1	O	37	18	34
T1	W1	O	33	22	31
T1	W1	O	51	33	44
T1	W1	O	56	42	54
T1	W1	O	32	25	30
T1	W1	O	50	31	46
T1	W1	O	30	18	28
T1	W1	O	62	26	52
T2	W2	O	58	42	47
T2	W2	O	48	38	45
T2	W2	O	59	51	54
T2	W2	O	70	51.5	58
T2	W2	O	68	52	59
T2	W2	O	48	41	42
T2	W2	O	54	44	46
T2	W2	O	58	48	52
T2	W2	O	82	56	67
T2	W2	O	67	45	57
T2	W2	O	53	38	49
T2	W2	O	63	48	53
T2	W2	O	65	52	57
T2	W2	O	66	53	59
T2	W2	O	66	51	57
T2	W2	O	43	22	38
T2	W2	O	46	37	40
T2	W2	O	16	15	15
T2	W2	O	72	48	58
T2	W2	O	37	35	35
T2	W2	O	51	42	46
T2	W2	O	38	33	37
T2	W2	O	55	46	49
T2	W2	O	35	33	33
T2	W2	O	53	42	50
T2	W2	O	35	26	28
T2	W2	O	58	41	51
T2	W2	O	54	38	45
T2	W2	O	57	39	55
T3	W3	O	82	42	63
T3	W3	O	48	37	42
T3	W3	O	67	40	56
T3	W3	O	64	44.5	52
T3	W3	O	51	28	41
T3	W3	O	60	34	39
T3	W3	O	62	31	55
T3	W3	O	67	37	57
T3	W3	O	59	29	47
T3	W3	O	48	36	39
T3	W3	O	51	43	45
T3	W3	O	76	41	61
T3	W3	O	51	36	47
T3	W3	O	53	32	47
T3	W3	O	38	30	32
T3	W3	O	42	25	37
T3	W3	O	38	29	31
T3	W3	O	50	37	40
T3	W3	O	81	36	55
T3	W3	O	47	30	36
T3	W3	O	81	35	66
T3	W3	O	53	38	42
T3	W3	O	62	44	54
T3	W3	O	61	39	53
T3	W3	O	47	24	41
T3	W3	O	61	28	50
T3	W3	O	65	29	49
T3	W3	O	73	44	62
T3	W3	O	60	30	49
T3	W3	O	41	34	37
T4	W4	O	43	28	38
T4	W4	O	25	20	21
T4	W4	O	55	37	47
T4	W4	O	36	30	35
T4	W4	O	34	28	29
T4	W4	O	36	33	34
T4	W4	O	41	30	41
T4	W4	O	42	34	39
T4	W4	O	11	11	11
T4	W4	O	58	38	47
T4	W4	O	16	14	16
T4	W4	O	32	24	29
T4	W4	O	39	23	25
T4	W4	O	14	13	13
T4	W4	O	40	32	37
T4	W4	O	37	30	31
T4	W4	O	39	27	34
T4	W4	O	38	24	25
T4	W4	O	41	29	34
T4	W4	O	45	37	39
T4	W4	O	34	30	30
T4	W4	O	39	32	36
T4	W4	O	45	38	39
T4	W4	O	35	22	29
T4	W4	O	58	41	47
T4	W4	O	18	17	17
T4	W4	O	39	34	36
T4	W4	O	48	31	37
T4	W4	O	37	27	32
